# Supplementary material for: Innovative Pre-Clinical Data Using Peptides to Intervene in the Evolution of Pulmonary Fibrosis
Source: Int J Mol Sci. 2023 Jul 4;24(13):11049. doi: 10.3390/ijms241311049 (PMC10341510; doi:10.3390/ijms241311049)
Supplement: Supplementary file 1 [file ijms-24-11049-s001.zip]

Archive with 1 entries (1 files):
- ijms-2434027-supplementary.pdf
